# Supplementary material for: Treatment of signs and symptoms of the common cold using EPs 7630 - results of a meta-analysis
Source: Heliyon. 2019 Nov 26;5(11):e02904. doi: 10.1016/j.heliyon.2019.e02904 (PMC6888731; doi:10.1016/j.heliyon.2019.e02904)
Supplement: icmje-coi-form_Dobos [file mmc1.zip]

Archive with 8 entries (8 files):
- hly_2904_icmje-coi-form_Adler.pdf
- hly_2904_icmje-coi-form_Brandes-Schramm.pdf
- hly_2904_icmje-coi-form_Cramer.pdf
- hly_2904_icmje-coi-form_Dobos.pdf
- hly_2904_icmje-coi-form_Lehmacher.pdf
- hly_2904_icmje-coi-form_Ong.pdf
- hly_2904_icmje-coi-form_Schapowal.pdf
- hly_2904_icmje-coi-form_Zimmermann.pdf
